# Supplementary material for: YY1 is a transcriptional activator of the mouse LINE-1 Tf subfamily
Source: Nucleic Acids Res. 2024 Oct 26;52(21):12878–94. doi: 10.1093/nar/gkae949 (PMC11602158; doi:10.1093/nar/gkae949)
Supplement: gkae949_Supplemental_Files [file gkae949_supplemental_files.zip]

Archive with 2 entries (2 files):
- Table_s1-s6.xlsx
- YY1-figures-suppl-202409.pdf
