# Supplementary material for: YY1 is a transcriptional activator of the mouse LINE-1 Tf subfamily
Source: Nucleic Acids Res. 2024 Oct 26;52(21):12878–94. doi: 10.1093/nar/gkae949 (PMC11602158; doi:10.1093/nar/gkae949)
Supplement: gkae949_Supplemental_Files [file gkae949_supplemental_files.zip › Table_s1-s6.xlsx]

## Sheet: Table S1
Table S1. Promoters used in single-vector dual-luciferase assays
Promoter Description	Plasmid ID	Subfamily	YY1 core motif	Template	Promoter Sequence*	Figure Panel	Reference
No Promotor	pLK037	n/a	n/a	pCH117	n/a	all assays	Kong2022
L1RP	pCH117	L1Hs	GCCAT (reverse complement)	pYX014	gctctagccctggaatgtgtattaagactgtaaggtgGGGGGGAGGAGCCAAGATGGCCGAATAGGAACAGCTCCGGTCTACAGCTCCCAGCGTGAGCGACGCAGAAGACGGTGATTTCTGCATTTCCATCTGAGGTACCGGGTTCATCTCACTAGGGAGTGCCAGACAGTGGGCGCAGGCCAGTGTGTGTGCGCACCGTGCGCGAGCCGAAGCAGGGCGAGGCATTGCCTCACCTGGGAAGCGCAAGGGGTCAGGGAGTTCCCTTTCCGAGTCAAAGAAAGGGGTGACGGACGCACCTGGAAAATCGGGTCACTCCCACCCGAATATTGCGCTTTTCAGACCGGCTTAAGAAACGGCGCACCACGAGACTATATCCCGCACCTGGCTCGGAGGGTCCT…	all assays	Kong2022
L1RP	pKS07	L1Hs	GCtAT (reverse complement)	pCH117	gctctagccctggaatgtgtattaagactgtaaggtgGGGGGGAGGAGCCAAGATaGCCGAATAGGAACAGCTCCGGTCTACAGCTCCCAGCGTGAGCGACGCAGAAGACGGTGATTTCTGCATTTCCATCTGAGGTACCGGGTTCATCTCACTAGGGAGTGCCAGACAGTGGGCGCAGGCCAGTGTGTGTGCGCACCGTGCGCGAGCCGAAGCAGGGCGAGGCATTGCCTCACCTGGGAAGCGCAAGGGGTCAGGGAGTTCCCTTTCCGAGTCAAAGAAAGGGGTGACGGACGCACCTGGAAAATCGGGTCACTCCCACCCGAATATTGCGCTTTTCAGACCGGCTTAAGAAACGGCGCACCACGAGACTATATCCCGCACCTGGCTCGGAGGGTCCT…	4c	This study
M2	pLK057	Tf_I	GCCAT	pLK050	GACAGCCGGCCACCTTCCGGACCAGAGGACAGGTGCCCGCCCGGCTGGGGAGGCGGCCTAAGCCACAGCAGCAGCGGTCGCCATCTTGGTCCGGGACCCGCCGAACTTAGGAAATTAGTCTGAACAGGTGAGAGGGTGCGCCAGAGAACCTGACAGCTTCTGGAACAGGCAGAAGCACAGAGGCGCTGAGGCAGCACCCTGTGTGGGCCGGG	1c,3b	Kong2022
m2a	pGN02	Tf_I	taacg	syn18	﻿GACAGCCGGCCACCTTCCGGACCAGAGGACAGGTGCCCGCCCGGCTGGGGAGGCGGCCTAAGCCACAGCAGCAGCGGTCTAACGCTTGGTCCGGGACCCGCCGAACTTAGGAAATTAGTCTGAACAGGTGAGAGGGTGCGCCAGAGAACCTGACAGCTTCTGGAACAGGCAGAAGCACAGAGGCGCTGAGGCAGCACCCTGTGTGGGCCGGG	1c	This study
m2b	pGN03	Tf_I	GCtAT	syn19	﻿GACAGCCGGCCACCTTCCGGACCAGAGGACAGGTGCCCGCCCGGCTGGGGAGGCGGCCTAAGCCACAGCAGCAGCGGTCGCTATCTTGGTCCGGGACCCGCCGAACTTAGGAAATTAGTCTGAACAGGTGAGAGGGTGCGCCAGAGAACCTGACAGCTTCTGGAACAGGCAGAAGCACAGAGGCGCTGAGGCAGCACCCTGTGTGGGCCGGG	1c	This study
m2c	pGN04	Tf_I	GCCAa	syn20	﻿GACAGCCGGCCACCTTCCGGACCAGAGGACAGGTGCCCGCCCGGCTGGGGAGGCGGCCTAAGCCACAGCAGCAGCGGTCGCCAACTTGGTCCGGGACCCGCCGAACTTAGGAAATTAGTCTGAACAGGTGAGAGGGTGCGCCAGAGAACCTGACAGCTTCTGGAACAGGCAGAAGCACAGAGGCGCTGAGGCAGCACCCTGTGTGGGCCGGG	1c	This study
m2d	pGN05	Tf_I	GCCAc	syn21	﻿GACAGCCGGCCACCTTCCGGACCAGAGGACAGGTGCCCGCCCGGCTGGGGAGGCGGCCTAAGCCACAGCAGCAGCGGTCGCCACCTTGGTCCGGGACCCGCCGAACTTAGGAAATTAGTCTGAACAGGTGAGAGGGTGCGCCAGAGAACCTGACAGCTTCTGGAACAGGCAGAAGCACAGAGGCGCTGAGGCAGCACCCTGTGTGGGCCGGG	1c	This study
M1	pLK056	Tf_I	GCCAT	pLK050	GACAGCCGGCCACCTTCCGGACCAGAGGACAGGTGCCCGCCCGGCTGGGGAGGCGACCTAAGCCACAGCAGCAGCGGTCGCCATCTTGGTCCCGGGACTCCAAGGAACTTAGGAATTTAGTCTGCTTAGGTGAGAGTCTGTACCACCTGGGAACTGCCAAAGCAACACAGTGTCTGAGAAAGGTCCTGTTTTGGGCC	1d,3b	Kong2022
m1	pGN13	Tf_I	GCtAT	syn22	﻿GACAGCCGGCCACCTTCCGGACCAGAGGACAGGTGCCCGCCCGGCTGGGGAGGCGACCTAAGCCACAGCAGCAGCGGTCGCTATCTTGGTCCCGGGACTCCAAGGAACTTAGGAATTTAGTCTGCTTAGGTGAGAGTCTGTACCACCTGGGAACTGCCAAAGCAACACAGTGTCTGAGAAAGGTCCTGTTTTGGGCC	1d	This study
M1-T	pLK047	Tf_I	GCCAT	syn02	GACAGCCGGCCACCTTCCGGACCAGAGGACAGGTGCCCGCCCGGCTGGGGAGGCGACCTAAGCCACAGCAGCAGCGGTCGCCATCTTGGTCCCGGGACTCCAAGGAACTTAGGAATTTAGTCTGCTTAGGTGAGAGTCTGTACCACCTGGGAACTGCCAAAGCAACACAGTGTCTGAGAAAGGTCCTGTTTTGGGCCTTCTTCTTCGGCCAGGAGGAGGTCCAAATACAAGATATCTGCGCACCTTCCCTGTAAGAGAGCTTGCCAGCAGAGAGTGCTCTGAGCACTGAAACTCAGAGGAGAGAATCTGTCTCCCAGGTCTGCTGATAGACGGTAACAGAATCACCAGAAGAACAATCTCTAAACAGAGTCAACTATAACTACTAACTCCAGAGATTAC…	1d	Kong2022
m1-T	pGN14	Tf_I	GCtAT	syn23	﻿GACAGCCGGCCACCTTCCGGACCAGAGGACAGGTGCCCGCCCGGCTGGGGAGGCGACCTAAGCCACAGCAGCAGCGGTCGCTATCTTGGTCCCGGGACTCCAAGGAACTTAGGAATTTAGTCTGCTTAGGTGAGAGTCTGTACCACCTGGGAACTGCCAAAGCAACACAGTGTCTGAGAAAGGTCCTGTTTTGGGCCTTCTTCTTCGGCCAGGAGGAGGTCCAAATACAAGATATCTGCGCACCTTCCCTGTAAGAGAGCTTGCCAGCAGAGAGTGCTCTGAGCACTGAAACTCAGAGGAGAGAATCTGTCTCCCAGGTCTGCTGATAGACGGTAACAGAATCACCAGAAGAACAATCTCTAAACAGAGTCAACTATAACTACTAACTCCAGAGATTA…	1d	This study
M2-M1-T	pLK050	Tf_I	GCCAT-GCCAT	syn05	GACAGCCGGCCACCTTCCGGACCAGAGGACAGGTGCCCGCCCGGCTGGGGAGGCGGCCTAAGCCACAGCAGCAGCGGTCGCCATCTTGGTCCGGGACCCGCCGAACTTAGGAAATTAGTCTGAACAGGTGAGAGGGTGCGCCAGAGAACCTGACAGCTTCTGGAACAGGCAGAAGCACAGAGGCGCTGAGGCAGCACCCTGTGTGGGCCGGGGACAGCCGGCCACCTTCCGGACCAGAGGACAGGTGCCCGCCCGGCTGGGGAGGCGACCTAAGCCACAGCAGCAGCGGTCGCCATCTTGGTCCCGGGACTCCAAGGAACTTAGGAATTTAGTCTGCTTAGGTGAGAGTCTGTACCACCTGGGAACTGCCAAAGCAACACAGTGTCTGAGAAAGGTCCT…	1e,3b	Kong2022
m2-m1-T	pKS03	Tf_I	GCtAT-GCtAT	syn33	GACAGCCGGCCACCTTCCGGACCAGAGGACAGGTGCCCGCCCGGCTGGGGAGGCGGCCTAAGCCACAGCAGCAGCGGTCGCTATCTTGGTCCGGGACCCGCCGAACTTAGGAAATTAGTCTGAACAGGTGAGAGGGTGCGCCAGAGAACCTGACAGCTTCTGGAACAGGCAGAAGCACAGAGGCGCTGAGGCAGCACCCTGTGTGGGCCGGGGACAGCCGGCCACCTTCCGGACCAGAGGACAGGTGCCCGCCCGGCTGGGGAGGCGACCTAAGCCACAGCAGCAGCGGTCGCTATCTTGGTCCCGGGACTCCAAGGAACTTAGGAATTTAGTCTGCTTAGGTGAGAGTCTGTACCACCTGGGAACTGCCAAAGCAACACAGTGTCTGAGAAAGGTCCT…	1e	This study
m2-M1-T	pKS04	Tf_I	GCtAT-GCCAT	syn34	GACAGCCGGCCACCTTCCGGACCAGAGGACAGGTGCCCGCCCGGCTGGGGAGGCGGCCTAAGCCACAGCAGCAGCGGTCGCTATCTTGGTCCGGGACCCGCCGAACTTAGGAAATTAGTCTGAACAGGTGAGAGGGTGCGCCAGAGAACCTGACAGCTTCTGGAACAGGCAGAAGCACAGAGGCGCTGAGGCAGCACCCTGTGTGGGCCGGGGACAGCCGGCCACCTTCCGGACCAGAGGACAGGTGCCCGCCCGGCTGGGGAGGCGACCTAAGCCACAGCAGCAGCGGTCGCCATCTTGGTCCCGGGACTCCAAGGAACTTAGGAATTTAGTCTGCTTAGGTGAGAGTCTGTACCACCTGGGAACTGCCAAAGCAACACAGTGTCTGAGAAAGGTCCT…	1e	This study
M2-m1-T	pKS05	Tf_I	GCCAT-GCtAT	syn35	GACAGCCGGCCACCTTCCGGACCAGAGGACAGGTGCCCGCCCGGCTGGGGAGGCGGCCTAAGCCACAGCAGCAGCGGTCGCCATCTTGGTCCGGGACCCGCCGAACTTAGGAAATTAGTCTGAACAGGTGAGAGGGTGCGCCAGAGAACCTGACAGCTTCTGGAACAGGCAGAAGCACAGAGGCGCTGAGGCAGCACCCTGTGTGGGCCGGGGACAGCCGGCCACCTTCCGGACCAGAGGACAGGTGCCCGCCCGGCTGGGGAGGCGACCTAAGCCACAGCAGCAGCGGTCGCTATCTTGGTCCCGGGACTCCAAGGAACTTAGGAATTTAGTCTGCTTAGGTGAGAGTCTGTACCACCTGGGAACTGCCAAAGCAACACAGTGTCTGAGAAAGGTCCT…	1e	This study
M2	pLK063	Gf_I	GCCTT	pLK051	TGAGAGCACGGGGGTCTGCCTGGCCTGAGAGGTTTGTGGCACAGGCGCCGGCGGGAGCCTTCTTGGCTCCGGGACTCCGCGGAGGGCAGGCTGCACGGGTGACCGTGTGGAATACAGAGTGCCAGCCGTTTCTGGGACGGGCGAGAGAGTCGCAGAGCTTCTGGGCGGCGCCATCTTCAGCTCCAGACAGCCGGCCACCTTCCTGG	5b	Kong2022
m2a	pGN16	Gf_I	taacg	syn25	﻿TGAGAGCACGGGGGTCTGCCTGGCCTGAGAGGTTTGTGGCACAGGCGCCGGCGGGATAACGCTTGGCTCCGGGACTCCGCGGAGGGCAGGCTGCACGGGTGACCGTGTGGAATACAGAGTGCCAGCCGTTTCTGGGACGGGCGAGAGAGTCGCAGAGCTTCTGGGCGGCGCCATCTTCAGCTCCAGACAGCCGGCCACCTTCCTGG	5b	This study
m2b	pGN15	Gf_I	GCCaT	syn24	﻿TGAGAGCACGGGGGTCTGCCTGGCCTGAGAGGTTTGTGGCACAGGCGCCGGCGGGAGCCATCTTGGCTCCGGGACTCCGCGGAGGGCAGGCTGCACGGGTGACCGTGTGGAATACAGAGTGCCAGCCGTTTCTGGGACGGGCGAGAGAGTCGCAGAGCTTCTGGGCGGCGCCATCTTCAGCTCCAGACAGCCGGCCACCTTCCTGG	5b	This study
M1	pLK062	Gf_I	GCCTT	pLK051	TGAGAGCACGGGGGTCTGCCTGGCCTGAGAGGTTTGTGGCACAGGCGCCGGCGGGAGCCTTCTTGGCTCCGGGACTCCGCGGAGGGCAGGCTGCACGGGTGACCGTGTGGAATACAGAGTGCCAGCCGTTTCTGGGACGGGCGAGAGAGTCGCAGAGATTCTGGGGCGGCACCATCCTCAGCTCCAGACAACCAGCCACCTTCCCGG	5c	Kong2022
m1a	pGN18	Gf_I	taacg	syn27	﻿TGAGAGCACGGGGGTCTGCCTGGCCTGAGAGGTTTGTGGCACAGGCGCCGGCGGGATAACGCTTGGCTCCGGGACTCCGCGGAGGGCAGGCTGCACGGGTGACCGTGTGGAATACAGAGTGCCAGCCGTTTCTGGGACGGGCGAGAGAGTCGCAGAGATTCTGGGGCGGCACCATCCTCAGCTCCAGACAACCAGCCACCTTCCCGG	5c	This study
m1b	pGN17	Gf_I	GCCaT	syn26	﻿TGAGAGCACGGGGGTCTGCCTGGCCTGAGAGGTTTGTGGCACAGGCGCCGGCGGGAGCCATCTTGGCTCCGGGACTCCGCGGAGGGCAGGCTGCACGGGTGACCGTGTGGAATACAGAGTGCCAGCCGTTTCTGGGACGGGCGAGAGAGTCGCAGAGATTCTGGGGCGGCACCATCCTCAGCTCCAGACAACCAGCCACCTTCCCGG	5c	This study
M2-M1-T	pLK051	Gf_I	GCCTT-GCCTT	syn06	TGAGAGCACGGGGGTCTGCCTGGCCTGAGAGGTTTGTGGCACAGGCGCCGGCGGGAGCCTTCTTGGCTCCGGGACTCCGCGGAGGGCAGGCTGCACGGGTGACCGTGTGGAATACAGAGTGCCAGCCGTTTCTGGGACGGGCGAGAGAGTCGCAGAGCTTCTGGGCGGCGCCATCTTCAGCTCCAGACAGCCGGCCACCTTCCTGGTGAGAGCACGGGGGTCTGCCTGGCCTGAGAGGTTTGTGGCACAGGCGCCGGCGGGAGCCTTCTTGGCTCCGGGACTCCGCGGAGGGCAGGCTGCACGGGTGACCGTGTGGAATACAGAGTGCCAGCCGTTTCTGGGACGGGCGAGAGAGTCGCAGAGATTCTGGGGCGGCACCATCCTCAGCTCCAGACAACC…	5d	Kong2022
m2-m1-T	pKS02	Gf_I	GCCaT-GCCaT	syn32	TGAGAGCACGGGGGTCTGCCTGGCCTGAGAGGTTTGTGGCACAGGCGCCGGCGGGAGCCATCTTGGCTCCGGGACTCCGCGGAGGGCAGGCTGCACGGGTGACCGTGTGGAATACAGAGTGCCAGCCGTTTCTGGGACGGGCGAGAGAGTCGCAGAGCTTCTGGGCGGCGCCATCTTCAGCTCCAGACAGCCGGCCACCTTCCTGGTGAGAGCACGGGGGTCTGCCTGGCCTGAGAGGTTTGTGGCACAGGCGCCGGCGGGAGCCATCTTGGCTCCGGGACTCCGCGGAGGGCAGGCTGCACGGGTGACCGTGTGGAATACAGAGTGCCAGCCGTTTCTGGGACGGGCGAGAGAGTCGCAGAGATTCTGGGGCGGCACCATCCTCAGCTCCAGACAACC…	5d	This study
*Shown are promoter sequences cloned between SfiI_L and Sfil_R sites.
Note the L1RP promoter construct includes a 37-bp multi-cloning site segment (in lowercase) upstream of the 906-bp L1RP 5'UTR.

## Sheet: Table S2
Table S2. siRNA target sequences
siRNA Name	Specificity	Target Sequence
Yy1_1	Mouse	CACATCTTAACACACGCTAAA
Yy1_5	Mouse	CAGGAGTGTGATTGGGAATAA
Yy1_6	Mouse	CAGAAATTGGAAGCAAATAAA
Yy1_7	Mouse/Human	CACAAAGATGTTCAGGGATAA
Yy1_1h	Human	GACGACGACTACATTGAACAA

## Sheet: Table S3
Table S3. DNA fragments used in EMSA
Fragment Name	Purpose	Subfamily	Motif Name	YY1 core motif	Forward Primer (#)	Reverse Primer (#)	Figure Panel
WT	Unlabelled Competitor	Tf_I	Motif 1	GCCAT	WA1727,GCAGCAGCGGTCGCCATCTTGGTCCGGGAC	WA1728,GTCCCGGACCAAGATGGCGACCGCTGCTGC	2b,2d,2e
WT*	Biotin-labelled probe	Tf_I	Motif 1	GCCAT	WA1726,[BIO]GCAGCAGCGGTCGCCATCTTGGTCCGGGAC	WA1728,GTCCCGGACCAAGATGGCGACCGCTGCTGC	2b,2d,2e
Mut1	Unlabelled Competitor	Tf_I	Motif 1	taacg	WA1729,GCAGCAGCGGTCtaacgCTTGGTCCGGGAC	WA1730,GTCCCGGACCAAGCGTTAGACCGCTGCTGC	2b
Mut2	Unlabelled Competitor	Tf_I	Motif 1	GCtAT	WA1731,GCAGCAGCGGTCGCtATCTTGGTCCGGGAC	WA1732,GTCCCGGACCAAGATAGCGACCGCTGCTGC	2b
Mut3	Unlabelled Competitor	Tf_I	Motif 1	GCCAa	WA1733,GCAGCAGCGGTCGCCAaCTTGGTCCGGGAC	WA1734,GTCCCGGACCAAGTTGGCGACCGCTGCTGC	2b
*CG/GC (=WT*)	Biotin-labelled probe	Tf_I	Motif 1	GCCAT not methylated	WA1726,[BIO]GCAGCAGCGGTCGCCATCTTGGTCCGGGAC	WA1728,GTCCCGGACCAAGATGGCGACCGCTGCTGC	2c
*mG/Gm	Biotin-labelled probe	Tf_I	Motif 1	GCCAT both strand methylated	WA1890,[BIO]GCAGCAGCGGT[5MedC]GCCATCTTGGTCCGGGAC	WA1889,GTCCCGGACCAAGATGG[5MedC]GACCGCTGCTGC	2c
mG/Gm*	Biotin-labelled probe	Tf_I	Motif 1	GCCAT both strand methylated	WA1888,GCAGCAGCGGT[5MedC]GCCATCTTGGTCCGGGAC	WA1891,[BIO]GTCCCGGACCAAGATGG[5MedC]GACCGCTGCTGC	2c
*mG/GC	Biotin-labelled probe	Tf_I	Motif 1	GCCAT top strand methylated	WA1890,[BIO]GCAGCAGCGGT[5MedC]GCCATCTTGGTCCGGGAC	WA1728,GTCCCGGACCAAGATGGCGACCGCTGCTGC	2c
CG/Gm*	Biotin-labelled probe	Tf_I	Motif 1	GCCAT bottom strand methylated	WA1727,GCAGCAGCGGTCGCCATCTTGGTCCGGGAC	WA1891,[BIO]GTCCCGGACCAAGATGG[5MedC]GACCGCTGCTGC	2c
mG/Gm	Unlabelled Competitor	Tf_I	Motif 1	GCCAT both strand methylated	WA1888,GCAGCAGCGGT[5MedC]GCCATCTTGGTCCGGGAC	WA1889,GTCCCGGACCAAGATGG[5MedC]GACCGCTGCTGC	2d
mG/GC	Unlabelled Competitor	Tf_I	Motif 1	GCCAT top strand methylated	WA1888,GCAGCAGCGGT[5MedC]GCCATCTTGGTCCGGGAC	WA1728,GTCCCGGACCAAGATGGCGACCGCTGCTGC	2d
CG/Gm	Unlabelled Competitor	Tf_I	Motif 1	GCCAT bottom strand methylated	WA1727,GCAGCAGCGGTCGCCATCTTGGTCCGGGAC	WA1889,GTCCCGGACCAAGATGG[5MedC]GACCGCTGCTGC	2d
CG>Ca	Unlabelled Competitor	Tf_I	Motif 1	CaCCAT	WA1884,GCAGCAGCGGTCaCCATCTTGGTCCGGGAC	WA1885,GTCCCGGACCAAGATGGtGACCGCTGCTGC	2e
CG>tG	Unlabelled Competitor	Tf_I	Motif 1	tGCCAT	WA1886,GCAGCAGCGGTtGCCATCTTGGTCCGGGAC	WA1887,GTCCCGGACCAAGATGGCaACCGCTGCTGC	2e
TT>aa	Unlabelled Competitor	Tf_I	Motif 1	TT>aa	WA1876,GCAGCAGCGGTCGCCATCaaGGTCCGGGAC	WA1877,GTCCCGGACCttGATGGCGACCGCTGCTGC	S2e
TT>aT	Unlabelled Competitor	Tf_I	Motif 1	TT>aT	WA1878,GCAGCAGCGGTCGCCATCaTGGTCCGGGAC	WA1879,GTCCCGGACCAtGATGGCGACCGCTGCTGC	S2e
TT>Ta	Unlabelled Competitor	Tf_I	Motif 1	TT>Ta	WA1880,GCAGCAGCGGTCGCCATCTaGGTCCGGGAC	WA1881,GTCCCGGACCtAGATGGCGACCGCTGCTGC	S2e
TT>Tg	Unlabelled Competitor	Tf_I	Motif 1	TT>Tg	WA1882,GCAGCAGCGGTCGCCATCTgGGTTCCGGGA	WA1883,TCCCGGAACCcAGATGGCGACCGCTGCTGC	S2e
WT26	Unlabelled Competitor	Tf_I	Motif 1	GCCAT	WA1744,GCAGCAGCGGTCGCCATCTTGGTCCG	WA1745,CGGACCAAGATGGCGACCGCTGCTGC	S3
WT24	Unlabelled Competitor	Tf_I	Motif 1	GCCAT	WA1746,GCAGCAGCGGTCGCCATCTTGGTC	WA1747,GACCAAGATGGCGACCGCTGCTGC	S3
WT21	Unlabelled Competitor	Tf_I	Motif 1	GCCAT	WA1748,GCAGCAGCGGTCGCCATCTTG	WA1749,CAAGATGGCGACCGCTGCTGC	S3
WT2	Unlabelled Competitor	Tf_I	Pseudo motif	GCCAC	WA1755,CGGGGACAGCCGGCCACCTTCCGGACCAGA	WA1756,TCTGGTCCGGAAGGTGGCCGGCTGTCCCCG	S3
Mut4	Unlabelled Competitor	Tf_I	Pseudo motif	GCCAt	WA1757,CGGGGACAGCCGGCCAtCTTCCGGACCAGA	WA1758,TCTGGTCCGGAAGaTGGCCGGCTGTCCCCG	S3
WT	Unlabelled Competitor	Gf_I	Pseudo motif	GCCTT	WA1753,GCGCCGGCGGGAGCCTTCTTGGCTCCGGGA	WA1754,TCCCGGAGCCAAGAAGGCTCCCGCCGGCGC	S6
WT*	Biotin-labelled probe	Gf_I	Pseudo motif	GCCTT	WA1892,[BIO]GCGCCGGCGGGAGCCTTCTTGGCTCCGGGA	WA1754,TCCCGGAGCCAAGAAGGCTCCCGCCGGCGC	S6
Mut*	Biotin-labelled probe	Gf_I	Pseudo motif	GCCaT	WA1750,[BIO]GCGCCGGCGGGAGCCaTCTTGGCTCCGGGA	WA1752,TCCCGGAGCCAAGATGGCTCCCGCCGGCGC	S6
Mut	Unlabelled Competitor	Gf_I	Pseudo motif	GCCaT	WA1751,GCGCCGGCGGGAGCCaTCTTGGCTCCGGGA	WA1752,TCCCGGAGCCAAGATGGCTCCCGCCGGCGC	S6
hWT	Unlabelled Competitor	L1RP		GCCAT (reverse complement)	WA1901,TGTTCCTATTCGGCCATCTTGGCTCCTCCC	WA1900,GGGAGGAGCCAAGATGGCCGAATAGGAACA	4b
hMut	Unlabelled Competitor	L1RP		GCtAT (reverse complement)	WA1903,TGTTCCTATTCGGCtATCTTGGCTCCTCCC	WA1902,GGGAGGAGCCAAGATaGCCGAATAGGAACA	4b
# [BIO], biotin; [5MedC], 5-methylcytosine.

## Sheet: Table S4
Table S4. List of datasets from published studies
Reference	GEO accession	Sample description	Library strategy
Sakamoto (2023)	GSM6784654	Control KD 8C RNA rep1	RNA-seq, stranded, 53bp paired-end
	GSM6784655	Control KD 8C RNA rep2	RNA-seq, stranded, 53bp paired-end
	GSM6784656	Yy1 KD1 8C RNA rep1	RNA-seq, stranded, 53bp paired-end
	GSM6784657	Yy1 KD1 8C RNA rep2	RNA-seq, stranded, 53bp paired-end
Sakamoto (2024)	GSM7993033	Control KD Morula RNA rep1	RNA-seq, stranded, 150bp paired-end
	GSM7993034	Control KD Morula RNA rep2	RNA-seq, stranded, 150bp paired-end
	GSM7993035	Control KD Morula RNA rep3	RNA-seq, stranded, 150bp paired-end
	GSM7993036	Yy1 KD Morula RNA rep1	RNA-seq, stranded, 150bp paired-end
	GSM7993037	Yy1 KD Morula RNA rep2	RNA-seq, stranded, 150bp paired-end
	GSM7993038	Yy1 KD Morula RNA rep3	RNA-seq, stranded, 150bp paired-end
Cusack (2020)	GSM3772809	J1.Unt_DSG_ChIP.Input (DSG+PFA)	anti-YY1 ChIP-seq, 75 bp paired-end
	GSM3772791	J1.Unt_YY1_REP1 (DSG+PFA)	anti-YY1 ChIP-seq, 75 bp paired-end
	GSM3772795	J1.Unt_YY1_REP2 (DSG+PFA)	anti-YY1 ChIP-seq, 75 bp paired-end
	GSM3772799	J1.Unt_YY1_REP3 (DSG+PFA)	anti-YY1 ChIP-seq, 75 bp paired-end

## Sheet: Table S5
Table S5. TE subfamilies with statistically significant differential expression in 8-cell embryos or morulas upon zygotic YY1 knockdown
Embryo	repName	repClass	repFamily	repCount	baseMean	log2FC	log2FC_SE	padj
8-cell	L1MdTf_II	LINE	L1	3331	6272.36	-1.96901	0.26975	9.6e-10
8-cell	L1MdTf_I	LINE	L1	2806	6182.71	-1.25724	0.247155	0.000403289
8-cell	MMERVK10C-int	LTR	ERVK	3213	28289.2	0.792716	0.186303	0.00772067
8-cell	RLTR10B2	LTR	ERVK	865	369.129	1.83297	0.353701	0.000291409
8-cell	MLTR18C_MM	LTR	ERVK	471	260.587	2.04036	0.490628	0.0106383
morula	L1MdTf_II	LINE	L1	3331	4369.36	-1.17437	0.145443	7.05234e-13
morula	L1MdTf_I	LINE	L1	2806	4867.28	-1.0674	0.137971	8.27274e-12
morula	L1MB1	LINE	L1	2486	387.301	-0.977995	0.21879	0.000387355
morula	MERV1_LTR	LTR	ERV1	616	322.514	-0.794805	0.212171	0.00450959
morula	RMER20B	LTR	ERVK	1932	388.379	-0.654529	0.208003	0.0235687
morula	RLTR48B	LTR	ERV1	113	296.445	-0.540496	0.187038	0.0448086
morula	ORR1D2-int	LTR	ERVL-MaLR	1366	275.037	-0.53508	0.182659	0.0405991
morula	RLTR1C	LTR	ERV1	696	460.765	-0.513447	0.171247	0.0342568
morula	L1MdA_V	LINE	L1	3557	5597.83	-0.479993	0.113907	0.000946713
morula	RLTR12E	LTR	ERVK	616	739.538	-0.46696	0.157468	0.0372963
morula	Lx3A	LINE	L1	9032	2594.95	0.338022	0.114477	0.0384071
morula	L1MdA_VII	LINE	L1	10426	6885.4	0.356173	0.113955	0.0248453
morula	RLTR45	LTR	ERVK	1557	8209.82	0.396526	0.100061	0.00222816
morula	RLTR17	LTR	ERVK	1752	1407.46	0.432041	0.127022	0.0120853
morula	L1MdA_III	LINE	L1	11505	17729.2	0.44644	0.108127	0.00126526
morula	ERVB4_2-LTR_MM	LTR	ERVK	166	1244.5	0.477408	0.146114	0.0174421
morula	RLTR1D2_MM	LTR	ERV1	194	656.391	0.480881	0.1628	0.0383381
morula	RLTR13C2	LTR	ERVK	843	734.785	0.506606	0.146858	0.010479
morula	RLTR45-int	LTR	ERVK	1244	389433	0.506882	0.127871	0.00222644
morula	RMER6D	LTR	ERVK	2337	2273.96	0.515758	0.145894	0.00842882
morula	RLTR10C	LTR	ERVK	1771	2647	0.518209	0.156805	0.0158693
morula	LTR50	LTR	ERVL	553	428.548	0.529797	0.167774	0.0228257
morula	ERVB4_2-I_MM	LTR	ERVK	374	91247.4	0.535586	0.135593	0.00231822
morula	ERVB5_2-LTR_MM	LTR	ERVK	549	2576.45	0.537305	0.135419	0.00221031
morula	RLTR10	LTR	ERVK	2938	1813.39	0.61162	0.143921	0.00085844
morula	L1ME2z	LINE	L1	1469	301.829	0.650828	0.195396	0.0148679
morula	RLTR13B1	LTR	ERVK	1029	22030.9	0.716988	0.152982	0.000167005
morula	MT2_Mm	LTR	ERVL	2670	7969.62	0.790074	0.154332	2.68984e-05
morula	MMERVK10C-int	LTR	ERVK	3213	16665.9	0.793297	0.137642	1.13191e-06
morula	RMER16_Mm	LTR	ERVK	431	213.704	0.841233	0.241835	0.00973537
morula	ERVL-E-int	LTR	ERVL	1068	130.25	0.858712	0.282398	0.0306753
morula	RLTR10B2	LTR	ERVK	865	150.697	0.861286	0.251454	0.0112929
morula	LTR16D	LTR	ERVL	179	100.754	0.943294	0.330685	0.0489515
morula	MERVL-int	LTR	ERVL	2592	92720.2	0.960415	0.169502	1.80273e-06
morula	L1VL1	LINE	L1	373	168.483	1.12311	0.336567	0.0146126
morula	RLTR10F	LTR	ERVK	483	140.531	1.171	0.285581	0.00139637
morula	MLT1F2	LTR	ERVL-MaLR	2286	192.556	1.29788	0.345909	0.00443848
morula	MLT1F1-int	LTR	ERVL-MaLR	88	45.7251	1.40058	0.448035	0.0248453
morula	X7C_LINE	LINE	CR1	151	21.9403	1.77739	0.615711	0.0451259
morula	MER89	LTR	ERV1	613	3993.73	2.38805	0.416795	1.30902e-06
morula	MMTV-int	LTR	ERVK	40	8.20769	3.21753	1.0919	0.0388365
morula	MamGyp-int	LTR	Gypsy	74	21.8846	4.92333	0.86822	1.78601e-06

## Sheet: Table S6
Table S6. TE subfamilies with statistically significant YY1 occupancy in mESCs
repClass	repFamily	repName	repCount	log2FC_1	log2FC_2	log2FC_3	log2FC_mean	FC_mean
LTR	ERVK	RLTR43A	3	2.35618	3.18923	3.04461	2.90642	7.49753
LINE	L1	L1MdTf_I	2806	1.17471	1.023	1.19897	1.1343	2.19512
LINE	L1	L1MdTf_II	3331	1.00828	0.872199	1.03877	0.974879	1.96548
LINE	L1	L1M2b	13	0.758953	0.601666	0.662305	0.675767	1.59745
LTR	ERVK	RLTR10D2	221	0.445084	0.564185	0.639463	0.551785	1.4659
LINE	L1-Tx1	MARE6	45	0.560234	0.633285	0.445186	0.548302	1.46236
LTR	ERVK	RLTR46	50	0.308562	0.524536	0.660318	0.505002	1.41913
LTR	ERVK	IAPLTR3	961	0.336398	0.528752	0.482665	0.451577	1.36753
LTR	ERVK	IAPEY_LTR	1409	0.307485	0.449837	0.451071	0.404354	1.3235
LTR	ERV1	RMER21A	611	0.3205	0.393247	0.456263	0.391069	1.31136
LTR	ERV1	RLTR5_Mm	596	0.28658	0.415979	0.411605	0.372623	1.2947
LTR	ERV1	MMERGLN_LTR	428	0.352304	0.291068	0.361527	0.335303	1.26164
LTR	ERV1	MURVY-int	529	0.232944	0.344694	0.346673	0.309074	1.23891
LTR	ERVK	RLTR27	1641	0.203209	0.310136	0.363709	0.293885	1.22594
LTR	ERVK	RLTR10D	489	0.226211	0.309247	0.318004	0.285076	1.21847
LTR	ERVK	RLTR31A_Mm	212	0.233443	0.340994	0.275986	0.284154	1.2177
LTR	ERVK	RLTR44B	257	0.122775	0.345396	0.359187	0.27978	1.21401
LTR	ERVK	RLTR9D2	189	0.196856	0.248849	0.358844	0.269773	1.20562
LTR	ERV1	RLTR4_MM-int	452	0.196134	0.300882	0.306711	0.268796	1.2048
LTR	ERVK	IAPEY5_LTR	235	0.212976	0.314432	0.273642	0.267617	1.20382
LTR	ERV1	RLTR1B	883	0.27131	0.242529	0.279696	0.264599	1.2013
LTR	ERVK	RLTR1F_Mm	84	0.298058	0.193891	0.295505	0.263294	1.20022
LTR	ERVK	RLTR10E	228	0.236528	0.278486	0.250676	0.255335	1.19361
LTR	ERVK	IAPEY3_LTR	555	0.222828	0.247928	0.294024	0.255229	1.19353
LTR	ERVK	IAPEY2_LTR	1062	0.18541	0.271747	0.30067	0.253435	1.19204
LTR	ERVK	RMER17C-int	1975	0.305002	0.213807	0.205946	0.242291	1.18287
LTR	ERV1	RLTR4_Mm	240	0.206099	0.233223	0.282917	0.241098	1.18189
LTR	ERVK	RMER13B	2107	0.10915	0.298165	0.304321	0.240013	1.181
LTR	ERVK	RLTR10F	483	0.201263	0.243455	0.2725	0.239369	1.18048
LTR	ERVK	RMER17B	2923	0.0981933	0.280753	0.299717	0.22904	1.17205
LTR	ERVK	RMER17B2	886	0.114859	0.263387	0.278396	0.220746	1.16534
LTR	ERVK	RMER20C_Mm	1591	0.14513	0.244524	0.268309	0.2203	1.16498
LTR	ERVK	RMER13A	1004	0.119433	0.241547	0.244771	0.203085	1.15116
LTR	ERVK	RLTR26	407	0.0771775	0.259085	0.254007	0.199201	1.14806
LTR	ERVK	RMER17A2	2726	0.0713836	0.265546	0.24795	0.197586	1.14678
LTR	ERV1	MMERGLN-int	1031	0.153116	0.196274	0.234262	0.194931	1.14467
LTR	ERVK	RMER13A2	1468	0.117434	0.239709	0.224064	0.19475	1.14453
LTR	ERVK	IAPLTR4_I	182	0.21362	0.12335	0.242406	0.194011	1.14394
LTR	ERVK	RLTR26_Mus	1081	0.0918552	0.227552	0.248527	0.190965	1.14153
LTR	ERV1	RLTR6-int	1219	0.105887	0.207599	0.248734	0.188647	1.13969
LTR	ERVK	ERVB4_1C-LTR_Mm	932	0.167202	0.218416	0.179159	0.188425	1.13952
LTR	ERVL	MER74B	328	0.14989	0.23322	0.177291	0.187219	1.13857
LTR	ERVL	LTR33A_	459	0.170428	0.233666	0.146197	0.183903	1.13595
LTR	ERVK	RLTR50B	331	0.147089	0.205571	0.188508	0.180598	1.13335
LTR	ERVK	RMER17C	6968	0.0856161	0.235208	0.215261	0.180204	1.13304
LTR	ERVK	RLTR26D_MM	257	0.140001	0.257676	0.125645	0.175664	1.12948
LTR	ERVK	MMERVK10D3_I-int	539	0.21663	0.119366	0.176273	0.171307	1.12608
LTR	ERVK	RMER13A1	1074	0.0676212	0.22019	0.21768	0.17024	1.12525
LTR	ERVK	RMER17D2	1889	0.0782814	0.21336	0.214698	0.170184	1.1252
LTR	ERVL	RMER10A	4501	0.127314	0.189047	0.189332	0.168858	1.12417
LTR	ERVK	MLTR31F_MM	402	0.215984	0.11715	0.167178	0.167335	1.12298
LTR	ERV1	MURVY-LTR	2157	0.12726	0.190875	0.179673	0.166202	1.1221
LTR	ERVK	RLTR9A	641	0.115221	0.165025	0.216201	0.166071	1.122
LTR	ERV1	MuRRS-int	987	0.170389	0.164154	0.161243	0.165267	1.12137
LTR	ERV1	RLTR30D2_MM	733	0.186878	0.131989	0.167113	0.162172	1.11897
LTR	ERVK	IAPEy-int	778	0.16577	0.143712	0.16671	0.15877	1.11633
LTR	ERV1	RLTR41	1116	0.141075	0.177978	0.152995	0.157431	1.1153
SINE	tRNA	LFSINE_Vert	1226	0.146623	0.16626	0.146812	0.153261	1.11208
LTR	ERVK	ERVB4_2-I_MM	374	0.140457	0.141349	0.174303	0.152122	1.1112
LTR	ERVK	RMER17A	2051	0.0775219	0.186472	0.188796	0.151856	1.111
LTR	ERVL	LTR16A1	629	0.160043	0.130085	0.14255	0.144278	1.10518
LTR	ERVK	RLTR26B_MM	503	0.0822167	0.167336	0.180992	0.144172	1.1051
LTR	ERVK	RLTR20B4_MM	419	0.134595	0.181529	0.115302	0.144078	1.10502
LTR	ERVK	RLTR20B3A_MM	834	0.136971	0.142315	0.151327	0.14355	1.10462
LTR	ERVL	MER74A	729	0.142057	0.112194	0.166853	0.140541	1.10232
LTR	ERV1	LTRIS2	1417	0.112823	0.134196	0.157589	0.134985	1.09808
LTR	ERVK?	RLTR51B_Mm	676	0.0942061	0.175704	0.122864	0.131321	1.0953
LTR	ERVK	IAPLTR4	661	0.0906743	0.163348	0.134946	0.129965	1.09427
LTR	ERV1	MuRRS4-int	2774	0.121905	0.121812	0.144838	0.129559	1.09396
LTR	ERVK	RLTR31_Mur	355	0.121116	0.150307	0.11283	0.128174	1.09291
LTR	ERVK	RLTR9E	1313	0.0977655	0.118545	0.167075	0.128088	1.09284
LTR	ERVK	IAPLTR3-int	1717	0.133906	0.133801	0.109936	0.125925	1.09121
LTR	ERVK	RMER20B	1932	0.115018	0.138373	0.123588	0.125692	1.09103
LTR	ERVK	RLTR9C	474	0.142828	0.11086	0.122809	0.125559	1.09093
LTR	ERV1	MERV1_I-int	1388	0.119615	0.124691	0.125681	0.123331	1.08925
LTR	ERVL	RMER10B	3041	0.0749398	0.134724	0.146075	0.118916	1.08592
LTR	ERVK	RLTR34B_MM	525	0.0897526	0.134514	0.124151	0.116266	1.08393
LTR	ERVK	RLTR16B_MM	629	0.095696	0.0710721	0.160697	0.109653	1.07897
LTR	ERV1	RLTR23	1517	0.143578	0.0951782	0.087714	0.109037	1.07851
LTR	ERV1	RMER2	2345	0.128655	0.101206	0.0955117	0.10853	1.07813
LTR	ERVK	MERVK26-int	991	0.121264	0.089922	0.110298	0.10722	1.07715
LTR	ERV1	RMER21B	1248	0.0912547	0.0830604	0.142565	0.105868	1.07614
LTR	ERVK	IAPEY3-int	2455	0.148931	0.0667631	0.0920758	0.103001	1.074
LTR	ERVK	RLTR17	1752	0.0888142	0.0950608	0.120537	0.101536	1.07292
LTR	ERVK	RLTR9D	804	0.0800933	0.0971354	0.119763	0.0990887	1.0711
LTR	ERV1	MMVL30-int	963	0.0910048	0.110721	0.0923916	0.0980672	1.07034
LINE	L2	L2b	13281	0.0779275	0.101943	0.111508	0.0971952	1.06969
SINE	MIR	MIR1_Amn	4735	0.0734231	0.112286	0.0988907	0.0949566	1.06803
LTR	ERVL	LTR16C	1338	0.0804423	0.106738	0.0963923	0.0945648	1.06774
LTR	ERV1	RLTR1B-int	856	0.0877932	0.0941801	0.0985569	0.0935168	1.06697
LTR	ERVL-MaLR	MLT1K	2746	0.0918837	0.0735033	0.109657	0.0917569	1.06567
LTR	ERVK	RLTR45	1557	0.0414237	0.0914649	0.12636	0.0868367	1.06204
SINE	MIR	MIR3	15244	0.0630835	0.0918278	0.0914271	0.0821754	1.05861
LTR	ERVK	RMER12B	1041	0.051511	0.0694272	0.116153	0.0792887	1.0565
LTR	ERVL	LTR33	1460	0.0664781	0.0827306	0.0823216	0.0771966	1.05497
LTR	ERVL-MaLR	MLT1J	2906	0.106229	0.0577393	0.0562947	0.0736083	1.05235
LTR	ERVL-MaLR	MTEb	10751	0.0560732	0.0661266	0.0853052	0.0692193	1.04915
LTR	ERVK	MLTR11A	2116	0.0803431	0.0717484	0.0484722	0.0669173	1.04748
LTR	ERVK	RLTR11A2	2663	0.0884008	0.0464216	0.062713	0.0659487	1.04677
LTR	ERV1	MLTR14	6793	0.0618747	0.0608312	0.0674145	0.0633764	1.04491
LTR	ERVL-MaLR	ORR1G	4717	0.0993295	0.0477474	0.0388782	0.0622322	1.04408
LTR	ERVK	MLTR11B	2986	0.088005	0.050426	0.0469078	0.0618999	1.04384
LINE	L2	L2c	11357	0.0616943	0.0631578	0.0547811	0.0598823	1.04238
LTR	ERVL-MaLR	MTEa	20037	0.0411652	0.0727368	0.0634024	0.0591622	1.04186
SINE	ID	ID	8147	0.0587863	0.0585285	0.0592173	0.0588441	1.04163
SINE	B4	B4A	107730	0.028447	0.0740632	0.0680406	0.0569917	1.04029
LTR	ERVL-MaLR	ORR1E	22688	0.0541932	0.055855	0.048851	0.0529695	1.0374
DNA	hAT-Charlie	MER20	5971	0.0526291	0.0403918	0.0639711	0.0523628	1.03696
LTR	ERVL-MaLR	ORR1F	22992	0.0712513	0.03385	0.0443439	0.0499012	1.03519
SINE	B4	B4	64981	0.0192303	0.0653184	0.05701	0.0473252	1.03335
SINE	MIR	MIRc	22271	0.0588937	0.0371841	0.0432286	0.0464645	1.03273
SINE	Alu	PB1D7	24234	0.0615225	0.0422951	0.0322838	0.0454182	1.03198
SINE	ID	ID4	24025	0.0568927	0.0421632	0.0346361	0.0445936	1.03139
LINE	L2	L2a	23921	0.0671852	0.0210902	0.0263543	0.0383574	1.02694
SINE	B4	ID_B1	110809	0.0380079	0.0421967	0.0275688	0.0359376	1.02522
LTR	ERVL-MaLR	MTE2b	14305	0.0421722	0.017845	0.0263756	0.0288328	1.02019
SINE	B4	RSINE1	117117	0.0161071	0.0391236	0.0180839	0.0244758	1.01711
LTR	ERVL-MaLR	MTD	51250	0.0234856	0.023563	0.0174557	0.0215043	1.01502
Note: Among the columns, log2FC_1/2/3 are the log2FC values for replicate 1, 2, and 3, respectively.
FC_mean is the mean fold change among three replicates (the average is taken after converting each log2FC
to fold change). log2FC_mean is the log2 of FC_mean.
